# Supplementary material for: Whole-genome sequence analysis of high-level penicillin-resistant strains and antimicrobial susceptibility of Neisseria gonorrhoeae clinical isolates from Thailand
Source: PLoS One. 2022 Jul 29;17(7):e0271657. doi: 10.1371/journal.pone.0271657 (PMC9337635; doi:10.1371/journal.pone.0271657)
Supplement: S2 Table — (XLSX) [file pone.0271657.s002.xlsx]

## Sheet: S2 Table
S2 Table.	Specimen source and antimicrobial susceptibility of Neisseria gonorrhoeae isolates from Thailand, 2015-2017.
Isolate	Year	Specimen source	Penicillin G		Tetracycline		Ciprofloxacin		Azithromycin		Spectinomycin		Cefixime		Ceftriaxone
			MIC	Result	MIC	Result	MIC	Result	MIC	Result	MIC	Result	MIC	Result	MIC	Result
482	2015	cervix	16	R	32	R	4	R	0.12	S	32	S	0.004	S	≤0.002	S
483	2015	urethra	32	R	16	R	2	R	0.06	S	32	S	0.004	S	≤0.002	S
485	2015	vagina	128	R	32	R	2	R	0.06	S	32	S	0.004	S	≤0.002	S
487	2015	urethra	128	R	16	R	2	R	0.03	S	16	S	0.004	S	≤0.002	S
489	2015	cervix	16	R	32	R	8	R	0.12	S	32	S	0.008	S	≤0.002	S
490	2015	vagina	8	R	32	R	4	R	0.25	S	32	S	0.008	S	≤0.002	S
492	2015	urethra	128	R	16	R	2	R	0.06	S	32	S	0.004	S	≤0.002	S
493	2015	urethra	0.06	S	16	R	0.002	S	0.03	S	8	S	0.004	S	≤0.002	S
494	2015	cervix	64	R	16	R	4	R	0.03	S	8	S	0.008	S	≤0.002	S
495	2015	vagina	0.06	S	8	R	2	R	0.016	S	4	S	≤0.002	S	≤0.002	S
496	2015	urethra	256	R	32	R	4	R	0.12	S	16	S	0.008	S	0.004	S
497	2015	vagina	4	R	32	R	2	R	0.25	S	16	S	0.008	S	≤0.002	S
498	2015	cervix	64	R	1	I	8	R	0.25	S	32	S	0.004	S	≤0.002	S
499	2015	cervix	64	R	1	I	8	R	0.25	S	32	S	0.004	S	≤0.002	S
500	2015	urethra	4	R	8	R	2	R	0.016	S	8	S	0.004	S	≤0.002	S
501	2015	urethra	64	R	16	R	8	R	0.06	S	16	S	0.004	S	≤0.002	S
502	2015	urine	8	R	2	R	2	R	0.008	S	2	S	≤0.002	S	≤0.002	S
504	2015	urethra	0.25	I	16	R	8	R	0.12	S	16	S	0.008	S	0.004	S
505	2015	cervix	1	I	16	R	2	R	0.12	S	16	S	0.008	S	0.004	S
507	2015	urethra	4	R	16	R	4	R	0.016	S	16	S	0.004	S	≤0.002	S
508	2015	urethra	64	R	16	R	2	R	0.06	S	32	S	0.004	S	≤0.002	S
509	2015	cervix	8	R	16	R	2	R	0.06	S	16	S	0.004	S	≤0.002	S
510	2015	urethra	2	R	16	R	2	R	0.008	S	8	S	0.004	S	≤0.002	S
511	2015	vagina	128	R	16	R	2	R	0.03	S	32	S	0.008	S	≤0.002	S
512	2015	fallopian tube	4	R	16	R	1	R	0.03	S	16	S	0.008	S	≤0.002	S
513	2015	cervix	0.12	I	16	R	0.5	I	0.06	S	16	S	0.008	S	≤0.002	S
514	2015	cervix	2	R	16	R	1	R	0.12	S	32	S	≤0.002	S	≤0.002	S
515	2015	urethra	2	R	32	R	4	R	0.12	S	32	S	0.008	S	≤0.002	S
516	2015	urethra	16	R	16	R	≤0.001	S	≤0.004	S	8	S	≤0.002	S	≤0.002	S
517	2015	vagina	64	R	16	R	4	R	0.03	S	16	S	0.004	S	≤0.002	S
518	2015	vagina	32	R	16	R	2	R	0.06	S	16	S	0.008	S	≤0.002	S
519	2015	cervix	0.5	I	32	R	8	R	0.12	S	32	S	0.008	S	≤0.002	S
520	2015	cervix	1	I	64	R	8	R	0.25	S	16	S	0.008	S	0.004	S
521	2015	urethra	64	R	1	I	2	R	0.03	S	16	S	0.004	S	≤0.002	S
522	2015	cervix	128	R	16	R	4	R	0.016	S	16	S	0.004	S	≤0.002	S
523	2015	vagina	16	R	16	R	2	R	0.12	S	32	S	0.008	S	≤0.002	S
524	2015	vagina	64	R	16	R	2	R	0.06	S	32	S	0.004	S	≤0.002	S
525	2015	urethra	8	R	0.5	I	8	R	0.03	S	32	S	0.004	S	≤0.002	S
526	2015	cervix	128	R	16	R	2	R	0.06	S	16	S	0.004	S	≤0.002	S
528	2015	urethra	8	R	32	R	8	R	0.06	S	32	S	0.016	S	0.004	S
529	2015	cervix	8	R	16	R	4	R	0.25	S	32	S	0.004	S	≤0.002	S
530	2015	urethra	256	R	64	R	8	R	0.25	S	32	S	0.004	S	≤0.002	S
531	2015	vagina	4	R	16	R	2	R	0.12	S	16	S	0.008	S	≤0.002	S
532	2015	urethra	128	R	64	R	4	R	0.12	S	16	S	0.008	S	≤0.002	S
533	2015	urethra	8	R	32	R	2	R	0.12	S	32	S	0.004	S	≤0.002	S
535	2016	cervix	8	R	16	R	2	R	0.06	S	16	S	0.008	S	≤0.002	S
536	2016	urethra	32	R	32	R	2	R	0.06	S	16	S	0.03	S	0.008	S
537	2016	cervix	32	R	32	R	2	R	0.03	S	16	S	0.008	S	≤0.002	S
538	2016	cervix	32	R	32	R	1	R	0.12	S	16	S	0.016	S	0.03	S
539	2016	urethra	64	R	16	R	2	R	0.06	S	32	S	0.008	S	≤0.002	S
540	2016	joint	8	R	32	R	2	R	0.06	S	32	S	0.004	S	≤0.002	S
541	2016	urethra	64	R	16	R	2	R	0.03	S	32	S	0.008	S	≤0.002	S
542	2016	urethra	8	R	16	R	2	R	0.06	S	16	S	0.004	S	≤0.002	S
544	2016	cervix	2	R	16	R	4	R	0.06	S	16	S	0.004	S	0.004	S
545	2016	eye	64	R	32	R	2	R	0.06	S	16	S	0.008	S	≤0.002	S
546	2016	urine	128	R	32	R	2	R	0.12	S	32	S	0.016	S	0.008	S
547	2016	cervix	16	R	32	R	2	R	0.12	S	16	S	0.016	S	0.008	S
548	2016	vagina	16	R	16	R	≤0.001	S	0.03	S	16	S	0.008	S	≤0.002	S
549	2016	urethra	32	R	32	R	2	R	0.06	S	32	S	0.008	S	≤0.002	S
550	2016	cervix	128	R	16	R	8	R	0.12	S	32	S	0.008	S	≤0.002	S
551	2016	cervix	0.12	I	16	R	2	R	0.06	S	16	S	0.004	S	≤0.002	S
552	2016	urethra	32	R	16	R	2	R	0.06	S	32	S	0.016	S	0.004	S
554	2016	urethra	8	R	16	R	2	R	0.06	S	8	S	0.004	S	≤0.002	S
555	2016	urethra	4	R	16	R	2	R	0.016	S	4	S	0.004	S	≤0.002	S
556	2016	cervix	4	R	16	R	4	R	≤0.004	S	8	S	0.008	S	0.008	S
557	2016	urethra	0.5	I	1	I	2	R	0.25	S	32	S	0.03	S	0.008	S
558	2016	urethra	128	R	32	R	4	R	0.25	S	32	S	0.016	S	0.008	S
559	2016	vagina	4	R	16	R	1	R	0.06	S	16	S	0.008	S	0.004	S
560	2016	vagina	64	R	64	R	16	R	0.12	S	32	S	0.06	S	0.008	S
561	2016	urethra	0.12	I	32	R	4	R	0.12	S	16	S	0.004	S	≤0.002	S
562	2016	urethra	32	R	16	R	1	R	0.03	S	16	S	0.008	S	≤0.002	S
563	2016	cervix	16	R	16	R	2	R	0.03	S	16	S	0.008	S	≤0.002	S
564	2016	urethra	0.5	I	16	R	2	R	0.03	S	16	S	0.016	S	0.004	S
565	2016	vagina	32	R	16	R	2	R	0.06	S	16	S	0.004	S	≤0.002	S
567	2016	urethra	64	R	16	R	2	R	0.06	S	32	S	0.008	S	≤0.002	S
568	2016	cervix	32	R	32	R	2	R	0.12	S	32	S	0.008	S	≤0.002	S
569	2016	cervix	64	R	32	R	2	R	0.12	S	32	S	0.008	S	≤0.002	S
570	2016	urethra	128	R	16	R	2	R	0.03	S	32	S	0.004	S	≤0.002	S
571	2016	urethra	32	R	16	R	2	R	0.12	S	32	S	0.008	S	≤0.002	S
572	2016	cervix	32	R	64	R	2	R	0.12	S	16	S	0.008	S	0.008	S
574	2016	vagina	256	R	32	R	2	R	0.03	S	16	S	0.004	S	≤0.002	S
575	2016	cervix	16	R	32	R	2	R	0.12	S	32	S	0.016	S	0.004	S
577	2017	urethra	1	I	1	I	4	R	1	S	32	S	0.008	S	≤0.002	S
578	2017	eye	64	R	16	R	2	R	0.06	S	16	S	0.008	S	≤0.002	S
579	2017	urethra	16	R	32	R	4	R	0.06	S	8	S	0.008	S	0.004	S
583	2017	cervix	16	R	32	R	2	R	0.06	S	16	S	0.004	S	≤0.002	S
584	2017	urethra	16	R	32	R	2	R	0.06	S	16	S	0.008	S	≤0.002	S
585	2017	vagina	128	R	8	R	4	R	≤0.004	S	8	S	0.004	S	≤0.002	S
586	2017	vagina	128	R	16	R	2	R	0.06	S	32	S	0.008	S	≤0.002	S
587	2017	urethra	32	R	16	R	2	R	0.008	S	8	S	0.004	S	≤0.002	S
588	2017	urethra	128	R	16	R	4	R	0.06	S	16	S	0.008	S	≤0.002	S
589	2017	urethra	64	R	8	R	1	R	0.016	S	16	S	0.004	S	≤0.002	S
590	2017	urine	32	R	16	R	2	R	0.06	S	32	S	0.008	S	≤0.002	S
592	2017	cervix	0.5	I	16	R	2	R	0.06	S	32	S	0.004	S	≤0.002	S
593	2017	urethra	16	R	16	R	2	R	0.016	S	16	S	0.004	S	≤0.002	S
594	2017	wrist	64	R	16	R	2	R	0.06	S	32	S	0.008	S	≤0.002	S
597	2017	eye	64	R	16	R	2	R	0.06	S	32	S	0.016	S	≤0.002	S
598	2017	vagina	4	R	32	R	4	R	0.12	S	16	S	0.008	S	0.004	S
599	2017	vagina	0.5	I	32	R	1	R	0.06	S	16	S	0.008	S	≤0.002	S
600	2017	cervix	64	R	16	R	4	R	0.06	S	32	S	0.008	S	≤0.002	S
601	2017	vagina	16	R	16	R	2	R	0.06	S	32	S	0.004	S	≤0.002	S
602	2017	urethra	256	R	1	I	8	R	0.25	S	32	S	0.004	S	≤0.002	S
603	2017	urethra	16	R	32	R	2	R	0.06	S	32	S	0.008	S	≤0.002	S
604	2017	cervix	0.12	I	1	I	2	R	0.03	S	32	S	0.004	S	≤0.002	S
605	2017	vagina	64	R	1	I	2	R	0.03	S	32	S	0.004	S	≤0.002	S
606	2017	urethra	4	R	16	R	4	R	0.016	S	8	S	0.004	S	0.004	S
607	2017	urethra	64	R	16	R	2	R	0.06	S	32	S	0.004	S	≤0.002	S
608	2017	eye	32	R	32	R	1	R	0.03	S	8	S	0.03	S	0.004	S
609	2017	cervix	0.5	I	32	R	2	R	0.06	S	16	S	0.016	S	≤0.002	S
610	2017	cervix	64	R	16	R	2	R	0.06	S	32	S	0.008	S	≤0.002	S
611	2017	urethra	32	R	32	R	2	R	0.06	S	16	S	0.06	S	0.004	S
612	2017	eye	16	R	1	I	8	R	0.12	S	16	S	0.016	S	0.016	S
613	2017	urethra	0.5	I	32	R	4	R	0.12	S	16	S	0.008	S	≤0.002	S
614	2017	urethra	2	R	16	R	2	R	0.06	S	16	S	0.008	S	≤0.002	S
615	2017	cervix	0.06	S	8	R	2	R	0.03	S	8	S	0.004	S	≤0.002	S
616	2017	urethra	64	R	16	R	1	R	0.06	S	32	S	0.016	S	≤0.002	S
617	2017	urethra	16	R	32	R	2	R	0.03	S	16	S	0.016	S	≤0.002	S
F, female; I, intermediate; M, male; -, unknown; R, resistance; S, susceptibility.
